# Supplementary material for: Assessment of Cannabidiol and Δ9-Tetrahydrocannabiol in Mouse Models of Medulloblastoma and Ependymoma
Source: Cancers (Basel). 2021 Jan 18;13(2):330. doi: 10.3390/cancers13020330 (PMC7829707; doi:10.3390/cancers13020330)
Supplement: Supplementary file 1 [file cancers-13-00330-s001.zip]

Archive with 3 entries (2 files):
- cancers-1070441-supplementary/
- cancers-1070441-supplementary/Cancers-1070441-research paper WESTERN BLOTS.pdf
- cancers-1070441-supplementary/cancers-1070441-supplementary.pdf
